# Supplementary material for: Genetic characteristics and prognosis of m6A RNA methylation regulator in acute myeloid leukemia
Source: Genes Dis. 2025 Aug 5;13(1):101789. doi: 10.1016/j.gendis.2025.101789 (PMC12624708; doi:10.1016/j.gendis.2025.101789)
Supplement: Multimedia component 2 [file mmc2.xlsx]

## Sheet: exp
ID	TCGA-AB-2805-03A-01T-0734-13	TCGA-AB-2814-03A-01T-0734-13	TCGA-AB-2820-03A-01T-0735-13	TCGA-AB-2822-03A-01T-0734-13	TCGA-AB-2849-03A-01T-0734-13	TCGA-AB-2885-03A-01T-0735-13	TCGA-AB-2890-03A-01T-0735-13	TCGA-AB-2913-03A-01T-0734-13	TCGA-AB-2917-03A-01T-0734-13	TCGA-AB-2929-03A-01T-0735-13	TCGA-AB-2936-03A-01T-0740-13	TCGA-AB-2944-03A-01T-0740-13	TCGA-AB-2949-03B-01T-0748-13	TCGA-AB-2959-03A-01T-0734-13	TCGA-AB-2983-03A-01T-0734-13	TCGA-AB-2806-03A-01T-0734-13	TCGA-AB-2821-03A-01T-0735-13	TCGA-AB-2847-03A-01T-0736-13	TCGA-AB-2853-03A-01T-0734-13	TCGA-AB-2863-03A-01T-0734-13	TCGA-AB-2865-03A-01T-0736-13	TCGA-AB-2866-03A-01T-0736-13	TCGA-AB-2870-03A-01T-0735-13	TCGA-AB-2871-03A-01T-0735-13	TCGA-AB-2877-03A-01T-0735-13	TCGA-AB-2880-03A-01T-0735-13	TCGA-AB-2881-03A-01T-0735-13	TCGA-AB-2884-03A-01T-0735-13	TCGA-AB-2891-03A-01T-0735-13	TCGA-AB-2895-03A-01T-0735-13	TCGA-AB-2898-03A-01T-0735-13	TCGA-AB-2900-03A-01T-0735-13	TCGA-AB-2918-03A-01T-0740-13	TCGA-AB-2919-03A-01T-0740-13	TCGA-AB-2927-03A-01T-0740-13	TCGA-AB-2928-03A-01T-0740-13	TCGA-AB-2934-03A-01T-0740-13	TCGA-AB-2937-03A-01T-0734-13	TCGA-AB-2939-03A-01T-0740-13	TCGA-AB-2943-03A-01T-0740-13	TCGA-AB-2952-03B-01T-0760-13	TCGA-AB-2963-03A-01T-0734-13	TCGA-AB-2976-03A-01T-0734-13	TCGA-AB-2979-03B-01T-0760-13	TCGA-AB-2984-03A-01T-0734-13	TCGA-AB-2988-03B-01T-0748-13	TCGA-AB-2990-03B-01T-0748-13	TCGA-AB-2992-03A-01T-0735-13	TCGA-AB-3008-03A-01T-0736-13
ALKBH5	21.0194	20.9841	12.4723	22.0578	10.6556	32.9769	26.6314	19.1107	10.1146	26.9282	17.6285	20.9412	23.8615	17.7927	27.6641	22.2267	24.8478	24.8171	26.2494	22.8026	31.6842	29.8468	27.9577	26.668	23.3781	25.9649	24.7456	26.8716	29.8047	30.3611	26.4055	26.1984	24.5848	23.7524	29.6051	22.3479	22.3159	42.4257	19.8648	20.5925	28.6157	23.8683	20.1256	22.501	41.5941	24.4664	20.2101	25.5298	33.4622
FTO	3.73878	4.01135	2.56497	4.29471	11.7325	4.88728	3.30333	4.58018	4.65534	5.06877	4.23401	4.42094	3.32704	3.87993	5.81611	4.56436	3.91804	5.33411	4.76713	4.86838	3.52543	2.90977	4.15855	4.7889	65.0312	4.91002	3.69941	3.20795	6.4049	5.24329	3.01941	3.40081	4.45368	51.8619	3.4952	5.22488	3.03919	2.73	4.15989	3.00427	2.74527	4.88326	4.96434	3.12249	16.0543	4.62702	55.4148	6.84324	4.78185
KIAA1429	10.3173	9.02805	9.3509	12.0053	11.2096	8.42212	6.4362	11.8844	10.3037	9.23178	8.54826	7.90834	7.27274	8.89457	8.37488	13.7993	8.92976	7.57582	9.85118	18.2985	6.22547	5.62605	7.40652	7.22332	5.49259	6.82755	7.7207	6.68276	7.83786	7.37217	8.95575	5.33268	8.09194	6.68051	5.76731	6.79403	5.48485	3.51	6.50751	8.14041	5.07753	11.0406	6.92849	4.45287	4.34393	8.07769	5.10386	6.30595	6.5268
METTL14	5.92263	5.32052	3.71992	6.08181	10.6681	5.17076	3.69994	5.89059	7.65943	5.4393	5.29726	4.02968	3.60434	5.18077	5.72967	6.31631	4.53018	4.02515	6.97132	5.20313	4.41825	3.85502	3.94757	4.89627	5.39591	3.74024	4.37211	4.30508	4.7627	5.52118	4.30283	3.85601	3.61733	5.34534	2.96826	4.72835	3.83434	2.33704	4.25751	4.51025	2.50736	6.73046	5.82854	2.18952	5.00346	5.24675	4.61596	4.21698	4.06239
METTL3	15.5537	17.3072	23.9904	19.6447	15.5581	15.0731	18.6832	16.8706	17.6144	19.3415	27.8096	18.6973	19.4681	17.5779	14.9318	15.0426	16.0884	12.063	17.0316	13.4625	14.0224	14.622	16.9484	18.7497	22.2534	17.7202	16.8564	18.8246	12.1818	21.9187	18.2431	14.0505	21.1476	25.4417	18.8455	26.0617	17.2513	8.14986	17.7978	19.2981	18.2119	11.1453	16.5066	18.9486	4.48688	24.1001	21.191	15.6213	14.5875
RBM15	8.22666	7.23546	15.0386	8.9642	8.87291	12.2785	10.4008	10.9592	8.63831	13.4101	14.8759	12.5427	11.3679	10.4487	9.61022	9.9954	14.1405	7.95848	7.53458	10.6892	8.00394	7.13253	11.601	14.0157	7.92065	12.1058	9.82044	9.84979	12.4574	14.5413	12.6191	9.93087	11.845	15.3689	6.28981	19.5254	8.01673	9.71627	12.4099	13.6755	8.14967	8.0056	9.77037	7.93187	9.50333	16.2914	7.54043	15.8664	11.2249
WTAP	16.0116	15.6696	11.4943	16.7584	19.716	14.6092	16.3485	15.625	19.8191	22.879	14.4221	15.4032	27.9023	18.858	13.8883	16.8143	14.814	12.8714	16.8804	16.9296	13.4186	12.029	14.0695	14.0385	16.7548	16.0999	17.2741	16.712	15.0693	16.4346	14.8002	14.273	12.9319	15.7812	17.255	16.3041	13.1754	10.3731	13.9057	15.6465	11.7408	18.9461	14.8534	10.0129	15.4599	17.1589	16.9619	13.8626	14.1097
ZC3H13	19.5907	16.0877	24.4229	23.2086	26.0481	22.0019	18.2497	22.4457	37.3807	20.0095	15.7778	16.3795	14.9386	23.2771	20.3987	23.3792	14.5721	14.8546	22.3194	20.9234	15.4481	14.5043	16.4846	16.9398	22.1334	19.8493	13.3739	19.3816	10.1853	18.6836	15.4243	11.3672	13.7784	22.3286	13.9758	15.5756	16.2955	7.15434	16.8099	16.134	9.06064	26.3342	19.5468	10.0704	9.50034	21.1948	14.9803	12.6712	19.4327
HNRNPC	50.3439	59.4732	62.729	53.6639	45.4922	52.1501	46.9584	58.7591	61.5823	58.689	44.5759	68.329	60.5221	57.978	54.5067	60.8485	46.0557	55.762	55.6828	61.278	46.3826	46.6294	50.707	48.703	57.2162	54.0435	62.796	52.6074	55.5357	47.4382	35.2784	49.1346	54.8333	50.6102	52.3564	51.6278	38.2903	59.9535	55.4674	49.7179	47.6581	63.1037	54.973	41.6219	75.6478	62.4744	56.616	36.7215	53.8429
YTHDC1	17.601	21.2454	18.436	25.0549	35.9207	21.1156	19.6849	20.8919	27.0911	23.7457	22.609	20.7211	22.5793	23.2092	21.0852	20.9431	18.1183	16.2062	22.4254	19.3855	14.6149	11.7991	14.0389	20.931	20.5842	15.2349	16.0623	15.9514	14.4715	21.3635	18.1453	14.681	14.1036	21.9016	21.0392	19.8989	15.5304	8.51471	20.481	22.4254	13.5694	19.3033	17.8591	11.4576	21.7262	20.1649	15.4298	15.4314	16.559
YTHDC2	8.64918	5.62091	6.69158	6.02103	9.03564	3.75325	10.4749	5.78774	10.2511	8.13225	10.7355	6.69381	6.77265	12.1632	8.47338	8.92321	6.91004	7.65533	5.51396	6.66109	6.41949	5.63047	5.38678	8.50643	5.28339	7.31569	6.53446	5.76282	6.44652	5.54027	5.16216	4.93284	8.07125	6.63297	7.80812	9.08393	5.47624	3.24251	3.02292	4.75176	2.63177	5.25998	5.58235	4.69436	6.28344	7.28416	5.7125	5.93516	5.36365
YTHDF1	14.1917	20.0555	17.5241	19.9048	21.3396	25.8846	19.2453	16.4725	19.6022	23.5587	17.2004	16.8965	17.4827	19.0899	18.5369	21.0673	19.1296	17.5089	18.996	20.1267	21.9147	19.3402	20.8175	21.0753	21.5969	20.12	19.2915	19.2324	27.5243	21.3218	17.7185	22.2732	16.9191	25.4682	17.2015	19.6121	16.9191	23.7459	17.4934	15.51	21.8495	18.5401	18.0067	18.9966	51.6277	18.0999	18.5656	17.9417	25.3613
YTHDF2	22.1251	24.5932	30.4554	25.5693	26.4076	27.4521	21.1522	23.0298	22.5815	25.8421	19.8662	23.1656	21.49	22.9835	22.8416	30.2966	22.2901	27.1855	28.7519	26.2239	24.6749	21.6307	24.2521	26.4365	30.3033	28.0601	26.2298	23.1275	28.2977	29.3599	19.8786	25.8249	23.7718	24.656	18.9825	20.3131	19.3313	21.6813	24.0456	30.8575	22.4863	26.6304	20.7197	16.9194	21.8715	28.3622	22.1173	19.5417	30.9607
[truncated: 102 more columns]

## Sheet: sample
ID	leukemia_french_american_british_morphology_code
TCGA-AB-2805-03A-01T-0734-13	M0 Undifferentiated
TCGA-AB-2814-03A-01T-0734-13	M0 Undifferentiated
TCGA-AB-2820-03A-01T-0735-13	M0 Undifferentiated
TCGA-AB-2822-03A-01T-0734-13	M0 Undifferentiated
TCGA-AB-2849-03A-01T-0734-13	M0 Undifferentiated
TCGA-AB-2885-03A-01T-0735-13	M0 Undifferentiated
TCGA-AB-2890-03A-01T-0735-13	M0 Undifferentiated
TCGA-AB-2913-03A-01T-0734-13	M0 Undifferentiated
TCGA-AB-2917-03A-01T-0734-13	M0 Undifferentiated
TCGA-AB-2929-03A-01T-0735-13	M0 Undifferentiated
TCGA-AB-2936-03A-01T-0740-13	M0 Undifferentiated
TCGA-AB-2944-03A-01T-0740-13	M0 Undifferentiated
TCGA-AB-2949-03B-01T-0748-13	M0 Undifferentiated
TCGA-AB-2959-03A-01T-0734-13	M0 Undifferentiated
TCGA-AB-2983-03A-01T-0734-13	M0 Undifferentiated
TCGA-AB-2806-03A-01T-0734-13	M1
TCGA-AB-2821-03A-01T-0735-13	M1
TCGA-AB-2847-03A-01T-0736-13	M1
TCGA-AB-2853-03A-01T-0734-13	M1
TCGA-AB-2863-03A-01T-0734-13	M1
TCGA-AB-2865-03A-01T-0736-13	M1
TCGA-AB-2866-03A-01T-0736-13	M1
TCGA-AB-2870-03A-01T-0735-13	M1
TCGA-AB-2871-03A-01T-0735-13	M1
TCGA-AB-2877-03A-01T-0735-13	M1
TCGA-AB-2880-03A-01T-0735-13	M1
TCGA-AB-2881-03A-01T-0735-13	M1
TCGA-AB-2884-03A-01T-0735-13	M1
TCGA-AB-2891-03A-01T-0735-13	M1
TCGA-AB-2895-03A-01T-0735-13	M1
TCGA-AB-2898-03A-01T-0735-13	M1
TCGA-AB-2900-03A-01T-0735-13	M1
TCGA-AB-2918-03A-01T-0740-13	M1
TCGA-AB-2919-03A-01T-0740-13	M1
TCGA-AB-2927-03A-01T-0740-13	M1
TCGA-AB-2928-03A-01T-0740-13	M1
TCGA-AB-2934-03A-01T-0740-13	M1
TCGA-AB-2937-03A-01T-0734-13	M1
TCGA-AB-2939-03A-01T-0740-13	M1
TCGA-AB-2943-03A-01T-0740-13	M1
TCGA-AB-2952-03B-01T-0760-13	M1
TCGA-AB-2963-03A-01T-0734-13	M1
TCGA-AB-2976-03A-01T-0734-13	M1
TCGA-AB-2979-03B-01T-0760-13	M1
TCGA-AB-2984-03A-01T-0734-13	M1
TCGA-AB-2988-03B-01T-0748-13	M1
TCGA-AB-2990-03B-01T-0748-13	M1
TCGA-AB-2992-03A-01T-0735-13	M1
TCGA-AB-3008-03A-01T-0736-13	M1
TCGA-AB-3011-03A-01T-0736-13	M1
TCGA-AB-2808-03A-01T-0734-13	M2
TCGA-AB-2810-03A-01T-0736-13	M2
TCGA-AB-2812-03A-01T-0734-13	M2
TCGA-AB-2817-03A-01T-0736-13	M2
TCGA-AB-2818-03A-01T-0734-13	M2
TCGA-AB-2819-03A-01T-0734-13	M2
TCGA-AB-2839-03A-01T-0734-13	M2
TCGA-AB-2844-03A-01T-0736-13	M2
TCGA-AB-2845-03B-01T-0748-13	M2
TCGA-AB-2858-03A-01T-0736-13	M2
TCGA-AB-2859-03A-01T-0736-13	M2
TCGA-AB-2867-03A-01T-0734-13	M2
TCGA-AB-2869-03A-01T-0735-13	M2
TCGA-AB-2874-03A-01T-0735-13	M2
TCGA-AB-2875-03A-01T-0735-13	M2
TCGA-AB-2876-03A-01T-0734-13	M2
TCGA-AB-2878-03A-01T-0734-13	M2
TCGA-AB-2882-03A-01T-0740-13	M2
TCGA-AB-2886-03A-01T-0735-13	M2
TCGA-AB-2901-03A-01T-0735-13	M2
TCGA-AB-2908-03A-01T-0740-13	M2
TCGA-AB-2914-03A-01T-0734-13	M2
TCGA-AB-2915-03A-01T-0740-13	M2
TCGA-AB-2920-03B-01T-0760-13	M2
TCGA-AB-2930-03A-01T-0740-13	M2
TCGA-AB-2931-03A-01T-0740-13	M2
TCGA-AB-2940-03A-01T-0736-13	M2
TCGA-AB-2946-03A-01T-0740-13	M2
TCGA-AB-2950-03A-01T-0735-13	M2
TCGA-AB-2955-03A-01T-0734-13	M2
TCGA-AB-2966-03A-01T-0734-13	M2
TCGA-AB-2975-03A-01T-0734-13	M2
TCGA-AB-2977-03B-01T-0760-13	M2
TCGA-AB-2986-03A-01T-0734-13	M2
TCGA-AB-2995-03A-01T-0735-13	M2
TCGA-AB-2996-03A-01T-0735-13	M2
TCGA-AB-3000-03A-01T-0736-13	M2
TCGA-AB-3002-03A-01T-0736-13	M2
TCGA-AB-2823-03A-01T-0736-13	M3
TCGA-AB-2840-03A-01T-0734-13	M3
TCGA-AB-2841-03B-01T-0760-13	M3
TCGA-AB-2862-03A-01T-0736-13	M3
TCGA-AB-2872-03A-01T-0735-13	M3
TCGA-AB-2897-03A-01T-0735-13	M3
TCGA-AB-2980-03A-01T-0734-13	M3
TCGA-AB-2982-03B-01T-0748-13	M3
TCGA-AB-2991-03A-01T-0735-13	M3
TCGA-AB-2994-03A-01T-0735-13	M3
TCGA-AB-2998-03A-01T-0735-13	M3
TCGA-AB-2999-03B-01T-0748-13	M3
TCGA-AB-3001-03A-01T-0736-13	M3
TCGA-AB-3007-03A-01T-0736-13	M3
TCGA-AB-3012-03A-01T-0736-13	M3
TCGA-AB-2811-03B-01T-0760-13	M4
TCGA-AB-2813-03A-01T-0736-13	M4
TCGA-AB-2815-03A-01T-0734-13	M4
TCGA-AB-2826-03A-01T-0734-13	M4
TCGA-AB-2828-03A-01T-0734-13	M4
TCGA-AB-2830-03A-01T-0736-13	M4
TCGA-AB-2834-03A-01T-0734-13	M4
TCGA-AB-2836-03A-01T-0736-13	M4
TCGA-AB-2842-03A-01T-0734-13	M4
TCGA-AB-2846-03A-01T-0736-13	M4
TCGA-AB-2856-03A-01T-0736-13	M4
TCGA-AB-2888-03B-01T-0748-13	M4
TCGA-AB-2889-03A-01T-0735-13	M4
TCGA-AB-2892-03A-01T-0734-13	M4
TCGA-AB-2899-03A-01T-0736-13	M4
TCGA-AB-2911-03A-01T-0734-13	M4
TCGA-AB-2912-03A-01T-0734-13	M4
TCGA-AB-2916-03A-01T-0734-13	M4
TCGA-AB-2921-03A-01T-0740-13	M4
TCGA-AB-2924-03A-01T-0740-13	M4
TCGA-AB-2933-03A-01T-0734-13	M4
TCGA-AB-2935-03A-01T-0740-13	M4
TCGA-AB-2942-03A-01T-0734-13	M4
TCGA-AB-2948-03A-01T-0740-13	M4
TCGA-AB-2965-03A-01T-0734-13	M4
TCGA-AB-2970-03A-01T-0734-13	M4
TCGA-AB-2971-03A-01T-0734-13	M4
TCGA-AB-2973-03A-01T-0734-13	M4
TCGA-AB-3009-03A-01T-0736-13	M4
TCGA-AB-2825-03A-01T-0736-13	M5
TCGA-AB-2835-03A-01T-0736-13	M5
TCGA-AB-2851-03A-01T-0736-13	M5
TCGA-AB-2861-03A-01T-0736-13	M5
TCGA-AB-2873-03A-01T-0735-13	M5
TCGA-AB-2883-03A-01T-0734-13	M5
TCGA-AB-2893-03A-01T-0734-13	M5
TCGA-AB-2894-03A-01T-0734-13	M5
TCGA-AB-2896-03B-01T-0751-13	M5
TCGA-AB-2910-03A-01T-0740-13	M5
TCGA-AB-2925-03A-01T-0735-13	M5
TCGA-AB-2932-03A-01T-0740-13	M5
TCGA-AB-2956-03A-01T-0740-13	M5
TCGA-AB-2981-03B-01T-0748-13	M5
TCGA-AB-2987-03A-01T-0734-13	M5
TCGA-AB-2843-03A-01T-0736-13	M6
TCGA-AB-2857-03A-01T-0736-13	M6
TCGA-AB-2938-03A-01T-0736-13	M7
TCGA-AB-2941-03A-01T-0740-13	Not Classified
